# Supplementary material for: The GPCR NMUR-1 mediates neural regulation of energy homeostasis in response to pathogen infection
Source: Infect Immun. 2025 Nov 3;93(12):e00313-25. doi: 10.1128/iai.00313-25 (PMC12707106; doi:10.1128/iai.00313-25)
Supplement: Table S1 — Overlapping genes and proteins in transcriptomic and proteomic data. [file iai.00313-25-s0002.xlsx]

## Sheet: Sheet1
Table S1. Overlapping genes and proteins in our transcriptomic and proteomic data
Upregulated during S. enterica infection	Downregulated during S. enterica infection	Upregulated during E. faecalis infection	Downregulated during E. faecalis infection
D1086.3	C12D12.1	spp-2	cox-5B
exh-1	col-184	msp-3	cox-7C
F57G8.7	cytb-5.1	ssp-35	lem-2
K03D3.2	F15B9.10	F17E9.5	rskn-2
Y49G5A.1	F56F10.1	clec-166	mev-1
	fard-1	C23H5.8	npp-6
	fat-5	ssq-1	usip-1
	fat-6	gln-2	usp-39
	hpo-34	Y57G11A.2	atgp-1
	hsp-43	ssp-34	dhs-9
	ifa-4	B0035.13	ced-2
	nex-1	nspd-10	cnb-1
	nspg-10	ttr-49	lron-7
	nspg-13	C45G9.6	asb-2
	nspg-14	cyc-2.2	nas-37
	nspg-7.1	F59A6.12	T21C9.6
	pcp-3	F42A10.7	his-60
	R09H10.5	spp-4	hum-5
	T12D8.5	T12B5.15	col-122
	T19D12.4		col-106
	ucr-11		Y16B4A.2
	ugt-62		F25B4.8
	W01F3.2		his-64
	Y105C5B.15		hrg-4
	yop-1		hrg-1
	ZK1320.3		faah-1
			fat-5
			fat-1
			elo-5
			folt-2
			Y7A5A.1
